# Supplementary material for: Black Tea Aqueous Extract Extends Yeast Longevity via Antioxidant Gene Activation: Transcriptomic Analysis of Anti‐Aging Mechanisms
Source: Food Sci Nutr. 2025 Jul 24;13(7):e70661. doi: 10.1002/fsn3.70661 (PMC12288370; doi:10.1002/fsn3.70661)
Supplement: Supplementary file 1 — Data S1. [file FSN3-13-e70661-s001.xlsx]

## Sheet: Table S1
Table S1. Sequences of Primers for qPCR
Sample	Forward Primers (5'-3')	Reverse Primers (5'-3')
Sod1	AACGTGGGTTCCACATTCAT	CACCATTTTCGTCCGTCTTT
Sod2	GGGTGGTTTGTCATTGCTCT	CCTTGGCCAGAAGATCTGAG
Nma111	GATGGGTATGCTGTGGCTTT	TTCAGCAGCCATTGAACTTG
Aif1	GCGGTGGCTTTGTTAATTGT	CGGCGAGGTGTCTAAAGAAG
Mca1	GACGAAGAAGATGGGATGGA	GGCCAACATCCTTCCAAATA
Sch9	TTCGGAAGACAGAGCGAAAT	CCGTTGGCATCGAGTAGAAT
Actin	CGAATTGAGAGTTGCCCCAG	CGGCTTGGATGGAAACGTAG

## Sheet: Table S2
Table S2. Summary and quality assessment of sequencing data
Sample	Raw_reads	Clean_reads	Clean_bases	Error_rate	Q20	Q30
CK2_1	40297662	39629280	5.94G	0.03	97.73	93.17
CK2_2	42340240	41568956	6.24G	0.03	97.69	92.96
CK2_3	47706258	45778226	6.87G	0.03	98.02	94.08
CK8_1	44302300	43587464	6.54G	0.03	97.7	93.26
CK8_2	41172782	40686564	6.1G	0.03	97.71	93.19
CK8_3	45268298	44433464	6.67G	0.03	97.58	92.94
CK17_1	45909600	44575168	6.69G	0.03	97.76	93.38
CK17_2	42394036	41468102	6.22G	0.03	97.61	92.96
CK17_3	42023038	40929516	6.14G	0.03	97.69	93.29
BTAE2_1	50745666	49163848	7.37G	0.03	97.96	93.9
BTAE 2_2	45459312	44868272	6.73G	0.03	97.88	93.74
BTAE 2_3	44038254	43277400	6.49G	0.03	97.65	92.96
BTAE 8_1	43879314	43310744	6.5G	0.03	97.92	93.74
BTAE 8_2	45309622	43645182	6.55G	0.03	97.84	93.5
BTAE 8_3	43891030	42156740	6.32G	0.03	97.18	91.98
BTAE 17_1	42827712	41185080	6.18G	0.03	97.65	92.99
BTAE 17_2	45126288	44099604	6.61G	0.03	97.6	92.91
BTAE 17_3	40465320	39533612	5.93G	0.03	97.77	93.28

## Sheet: Table S3
Table S3. GO term enrichment analysis.
	GO_accession	Description	Term_type	Pvalue	padj	DEG_item
CK vs BTAE 2d	GO:0051276	chromosome organization	biological_process	0.000118748	0.0256278	14
	GO:0006364	rRNA processing	biological_process	0.000275567	0.0256278	7
	GO:0016072	rRNA metabolic process	biological_process	0.000275567	0.0256278	7
	GO:0006091	generation of precursor metabolites and energy	biological_process	0.00347047	0.145861	8
	GO:0034470	ncRNA processing	biological_process	0.00378733	0.145861	12
	GO:0006165	nucleoside diphosphate phosphorylation	biological_process	0.00580616	0.145861	6
	GO:0046939	nucleotide phosphorylation	biological_process	0.00580616	0.145861	6
	GO:0006396	RNA processing	biological_process	0.00647225	0.145861	18
	GO:0017144	drug metabolic process	biological_process	0.00689675	0.145861	13
	GO:0042254	ribosome biogenesis	biological_process	0.00879842	0.145861	8
	GO:0044270	cellular nitrogen compound catabolic process	biological_process	0.00879842	0.145861	8
	GO:0046700	heterocycle catabolic process	biological_process	0.00879842	0.145861	8
	GO:1901361	organic cyclic compound catabolic process	biological_process	0.00879842	0.145861	8
	GO:0009142	nucleoside triphosphate biosynthetic process	biological_process	0.0105561	0.145861	7
	GO:0009145	purine nucleoside triphosphate biosynthetic process	biological_process	0.0105561	0.145861	7
	GO:0009201	ribonucleoside triphosphate biosynthetic process	biological_process	0.0105561	0.145861	7
	GO:0009206	purine ribonucleoside triphosphate biosynthetic process	biological_process	0.0105561	0.145861	7
	GO:0009451	RNA modification	biological_process	0.0105561	0.145861	7
	GO:0009144	purine nucleoside triphosphate metabolic process	biological_process	0.0115016	0.145861	8
	GO:0009199	ribonucleoside triphosphate metabolic process	biological_process	0.0115016	0.145861	8
	GO:0009205	purine ribonucleoside triphosphate metabolic process	biological_process	0.0115016	0.145861	8
	GO:0022613	ribonucleoprotein complex biogenesis	biological_process	0.0115016	0.145861	8
	GO:0009132	nucleoside diphosphate metabolic process	biological_process	0.0123152	0.149389	6
	GO:0001522	pseudouridine synthesis	biological_process	0.0136073	0.158184	5
	GO:0034660	ncRNA metabolic process	biological_process	0.0144607	0.15851	17
	GO:0009141	nucleoside triphosphate metabolic process	biological_process	0.0147715	0.15851	8
	GO:0006090	pyruvate metabolic process	biological_process	0.0197856	0.162358	5
	GO:0006096	glycolytic process	biological_process	0.0197856	0.162358	5
	GO:0006757	ATP generation from ADP	biological_process	0.0197856	0.162358	5
	GO:0009135	purine nucleoside diphosphate metabolic process	biological_process	0.0197856	0.162358	5
	GO:0009179	purine ribonucleoside diphosphate metabolic process	biological_process	0.0197856	0.162358	5
	GO:0009185	ribonucleoside diphosphate metabolic process	biological_process	0.0197856	0.162358	5
	GO:0042866	pyruvate biosynthetic process	biological_process	0.0197856	0.162358	5
	GO:0046031	ADP metabolic process	biological_process	0.0197856	0.162358	5
	GO:0034404	nucleobase-containing small molecule biosynthetic process	biological_process	0.0227393	0.181264	6
	GO:0071840	cellular component organization or biogenesis	biological_process	0.025007	0.193804	25
	GO:0006754	ATP biosynthetic process	biological_process	0.0296767	0.217895	6
	GO:0046034	ATP metabolic process	biological_process	0.0296775	0.217895	7
	GO:0050896	response to stimulus	biological_process	0.0358386	0.224494	32
	GO:0009152	purine ribonucleotide biosynthetic process	biological_process	0.0367459	0.224494	7
	GO:0009260	ribonucleotide biosynthetic process	biological_process	0.0367459	0.224494	7
	GO:0046390	ribose phosphate biosynthetic process	biological_process	0.0367459	0.224494	7
	GO:0006820	anion transport	biological_process	0.0370134	0.224494	5
	GO:0009166	nucleotide catabolic process	biological_process	0.0370134	0.224494	5
	GO:0016052	carbohydrate catabolic process	biological_process	0.0370134	0.224494	5
	GO:1901292	nucleoside phosphate catabolic process	biological_process	0.0370134	0.224494	5
	GO:0009126	purine nucleoside monophosphate metabolic process	biological_process	0.0448417	0.254213	7
	GO:0009161	ribonucleoside monophosphate metabolic process	biological_process	0.0448417	0.254213	7
	GO:0009167	purine ribonucleoside monophosphate metabolic process	biological_process	0.0448417	0.254213	7
	GO:0009127	purine nucleoside monophosphate biosynthetic process	biological_process	0.0473802	0.254213	6
	GO:0009156	ribonucleoside monophosphate biosynthetic process	biological_process	0.0473802	0.254213	6
	GO:0009168	purine ribonucleoside monophosphate biosynthetic process	biological_process	0.0473802	0.254213	6
	GO:0030684	preribosome	cellular_component	0.0053253	0.43135	5
	GO:0005739	mitochondrion	cellular_component	0.0154804	0.626955	11
	GO:0005694	chromosome	cellular_component	0.0240181	0.648489	10
	GO:0031967	organelle envelope	cellular_component	0.0436742	0.707522	9
	GO:0031975	envelope	cellular_component	0.0436742	0.707522	9
CK vs BTAE 8d	GO:0044085	cellular component biogenesis	biological_process	0.0399449	0.998896	32
	GO:0005634	nucleus	cellular_component	0.0467577	0.986072	117
	GO:0097367	carbohydrate derivative binding	molecular_function	0.00563139	0.340458	243
	GO:0032553	ribonucleotide binding	molecular_function	0.00759542	0.340458	241
	GO:0032555	purine ribonucleotide binding	molecular_function	0.00975009	0.340458	234
	GO:0035639	purine ribonucleoside triphosphate binding	molecular_function	0.00975009	0.340458	234
	GO:0008144	drug binding	molecular_function	0.0109591	0.340458	212
	GO:0017076	purine nucleotide binding	molecular_function	0.0123057	0.340458	235
	GO:0030554	adenyl nucleotide binding	molecular_function	0.0181958	0.341206	197
	GO:0005524	ATP binding	molecular_function	0.0184991	0.341206	196
	GO:0032559	adenyl ribonucleotide binding	molecular_function	0.0184991	0.341206	196
	GO:0004386	helicase activity	molecular_function	0.029098	0.479749	12
	GO:0020037	heme binding	molecular_function	0.0346806	0.479749	9
	GO:0046906	tetrapyrrole binding	molecular_function	0.0346806	0.479749	9
CK vs BTAE 17d	GO:0055114	oxidation-reduction process	biological_process	0.000773374	0.24491	92
	GO:0006457	protein folding	biological_process	0.00154031	0.24491	18
	GO:0006260	DNA replication	biological_process	0.0232407	0.999732	17
	GO:0006733	oxidoreduction coenzyme metabolic process	biological_process	0.0373331	0.999732	12
	GO:0009132	nucleoside diphosphate metabolic process	biological_process	0.0406496	0.999732	9
	GO:0044085	cellular component biogenesis	biological_process	0.0427308	0.999732	25
	GO:0022613	ribonucleoprotein complex biogenesis	biological_process	0.0450372	0.999732	13
	GO:0050896	response to stimulus	biological_process	0.0493486	0.999732	69
	GO:0005886	plasma membrane	cellular_component	0.0290693	0.999681	11
	GO:0016491	oxidoreductase activity	molecular_function	7.49536e-05	0.0125172	100
	GO:0004386	helicase activity	molecular_function	0.00533341	0.44534	11
	GO:0005085	guanyl-nucleotide exchange factor activity	molecular_function	0.0111514	0.538307	10
	GO:0003678	DNA helicase activity	molecular_function	0.0149732	0.538307	7
	GO:0140097	catalytic activity, acting on DNA	molecular_function	0.016117	0.538307	14
	GO:0098772	molecular function regulator	molecular_function	0.0237938	0.66226	18
	GO:0051020	GTPase binding	molecular_function	0.040593	0.865352	13
	GO:0005506	iron ion binding	molecular_function	0.0442732	0.865352	8

## Sheet: Table S4
Table S4. KEGG pathway analysis
	#Term	ID	DEGs annotation in term	Pvalue	padj
CK vs BTAE 2d	RNA transport	sce03013	29	4.05371e-07	3.32404e-05
	Ribosome biogenesis in eukaryotes	sce03008	25	7.05601e-06	0.000289296
	Oxidative phosphorylation	sce00190	19	0.0035198	0.0962079
	Fructose and mannose metabolism	sce00051	7	0.0239787	0.491563
	Nicotinate and nicotinamide metabolism	sce00760	6	0.0472397	0.774731
CK vs BTAE 8d	Ubiquitin mediated proteolysis	sce04120	35	0.000775562	0.0705761
	Fatty acid degradation	sce00071	14	0.00595764	0.18237
	Oxidative phosphorylation	sce00190	44	0.00601221	0.18237
	Alanine, aspartate and glutamate metabolism	sce00250	20	0.00997131	0.226847
	Fatty acid biosynthesis	sce00061	10	0.0235374	0.378185
	Carbon metabolism	sce01200	62	0.0249353	0.378185
	Tyrosine metabolism	sce00350	11	0.0296138	0.384979
	Protein processing in endoplasmic reticulum	sce04141	50	0.0387428	0.440699
	Fatty acid metabolism	sce01212	15	0.0487128	0.443287
	Autophagy - other	sce04136	15	0.0487128	0.443287
CK vs BTAE 17d	Glutathione metabolism	sce00480	13	0.0126056	0.81565
	Oxidative phosphorylation	sce00190	33	0.0255377	0.81565
	Ribosome	sce03010	62	0.0268896	0.81565

## Sheet: Table S5
Table S5. The information of 311 co-expressed genes in in three comparisons
Gene ID	Gene name	Expression levels were normalized to CK-2d
		CK 2d	CK 8d	CK 17d	BTAE 2d	BTAE 8d	BTAE 17d
MAPK signaling pathway - yeast
YLL021W	SPA2	1.18651	0.183308	0.258019	0.297777	0.83254	1.82908
YGR040W	KSS1	1.11824	0.53249	0.327115	0.199739	1.34437	2.54873
YOR127W	RGA1	1.07503	0.171229	0.215983	0.26766	0.481462	1.08534
YGR032W	GSC2	1.01742	3.72432	7.62875	0.453816	0.524636	0.89122
Cell cycle - yeast
YAL024C	LTE1	1.17592	0.0758167	0.443277	0.171191	0.462532	2.2019
YDR180W	SCC2	1.15177	0.208675	0.321859	0.259846	0.719778	1.72234
Cell cycle - yeast; Meiosis - yeast
YFL008W	SMC1	1.14071	0.25827	0.376029	0.232226	0.700056	2.27339
YLR274W	MCM5	1.09035	0.109737	0.352102	0.362408	1.03708	2.74404
YCR096C	HMRA2	1.01924	32.3894	13.8767	0.275121	0.713679	0.872473
YJR046W	TAH11	1.01416	1078.77	570.097	11.4054	25.0258	20.1983
Autophagy - other; Autophagy - yeast
YNL006W	LST8	1.03403	1991.46	753.459	19.4423	28.6269	27.1299
Oxidative phosphorylation
YLL009C	COX17	1.01829	18.1194	29.1922	5.38411	2.67244	1.12751
YPL172C	COX10	1.1659	0.434275	0.694673	4.24213	3.39145	4.59439
YDL067C	COX9	1.01001	28.3318	4.46086	2.68138	1.6745	0.628266
Q0110	BI2	1.62352	2362	1867.31	35.9395	28.1236	12.9324
YHR001W-A	QCR10	1.00412	161.436	11.9749	2.15427	1.36033	0.560886
YFR033C	QCR6	1.00811	3.65699	2.42317	1.90191	1.47687	0.871826
YDR529C	QCR7	1.00186	4.39439	2.55528	2.22199	1.18619	0.589527
YIL111W	COX5B	1.01715	138.369	65.3655	11.5682	9.90071	3.04094
Biosynthesis of secondary metabolites; Fatty acid biosynthesis; Fatty acid metabolism; Pyruvate metabolism; Propanoate metabolism
YNR016C	ACC1	1.02464	0.446879	0.823621	14.5671	15.6607	7.5219
Biosynthesis of secondary metabolites; Glycolysis / Gluconeogenesis; Pentose and glucuronate interconversions; Glycerolipid metabolism
YMR318C	ADH6	1.02716	1.38586	0.891896	2.63191	6.64663	4.66359
Alanine, aspartate and glutamate metabolism; Tyrosine metabolism; Nicotinate and nicotinamide metabolism; Lysine degradation
YBR006W	UGA2	1.00665	0.110348	0.310259	3.79678	4.6148	2.30584
Biosynthesis of secondary metabolites; Carbon metabolism; Pyruvate metabolism; Glyoxylate and dicarboxylate metabolism
YNL117W	MLS1	1.06499	1.52904	0.514216	4.31074	8.95108	2.26336
Biosynthesis of secondary metabolites; Carbon metabolism; Citrate cycle (TCA cycle); 2-Oxocarboxylic acid metabolism; Biosynthesis of amino acids; Peroxisome; Glutathione metabolism
YLR174W	IDP2	1.00203	0.330325	0.723991	4.63326	5.32833	3.10897
Biosynthesis of secondary metabolites; Carbon metabolism; Citrate cycle (TCA cycle); 2-Oxocarboxylic acid metabolism; Biosynthesis of amino acids
YOR136W	IDH2	1.07092	80.1182	35.8369	3.41924	3.61944	3.87576
Biosynthesis of secondary metabolites; Carbon metabolism; Glycolysis / Gluconeogenesis; Pentose phosphate pathway; Fructose and mannose metabolism; Methane metabolism
YLR377C	FBP1	1.0252	0.787761	0.801077	17.1388	26.6265	7.59705
Biosynthesis of secondary metabolites; Cysteine and methionine metabolism; Biosynthesis of amino acids; Selenocompound metabolism;
YGL184C	STR3	1.07148	141.84	42.0965	5.4496	10.3007	12.0344
Biosynthesis of secondary metabolites; Glycerophospholipid metabolism
YJR073C	OPI3	1.00049	57.3774	86.8408	9.9112	13.7433	2.31219
Biosynthesis of secondary metabolites
YBR052C	RFS1	1.05245	13.8878	18.8401	3.90692	2.15491	1.11084
Biosynthesis of secondary metabolites; Histidine metabolism; Biosynthesis of amino acids
YOR202W	HIS3	1.11896	98.9116	28.0352	3.02698	3.06419	2.31186
Biosynthesis of secondary metabolites; Glycine, serine and threonine metabolism; Glycerophospholipid metabolism
YER026C	CHO1	1.0031	2.47769	1.69496	8.05385	37.8367	7.27331
Biosynthesis of secondary metabolites; Steroid biosynthesis
YMR015C	ERG5	1.00754	0.150191	0.117019	2.86977	2.02995	1.24976
Biosynthesis of secondary metabolites; Riboflavin metabolism; Folate biosynthesis;
YBL033C	RIB1	1.01661	205.638	71.1275	2.81158	4.63365	4.221
Biosynthesis of secondary metabolites; Galactose metabolism; Starch and sucrose metabolism
YIL162W	SUC2	1.06713	75.0783	45.7151	0.334374	0.242849	0.325186
Alanine, aspartate and glutamate metabolism; Propanoate metabolism; beta-Alanine metabolism; Valine, leucine and isoleucine degradation;
YGR019W	UGA1	1.04575	0.407172	0.518573	10.0701	9.18704	2.539
Amino sugar and nucleotide sugar metabolism
YBR023C	CHS3	1.11596	0.339733	0.531384	0.345203	1.3952	3.8004
YFL017C	GNA1	1.00429	114.769	47.5092	1.90215	1.66121	1.14113
Fatty acid metabolism; Biosynthesis of unsaturated fatty acids
YGL055W	OLE1	1.03461	0.431153	0.0726699	53.5756	2.30084	0.832067
Alanine, aspartate and glutamate metabolism; Arginine biosynthesis
YAL062W	GDH3	1.04534	23.2174	18.9533	5.77744	3.3396	1.21535
Glycosylphosphatidylinositol (GPI)-anchor biosynthesis
YBR004C	GPI18	1.00383	0.1273	0.154453	0.375212	0.359519	0.674267
mRNA surveillance pathway
YBR143C	SUP45	1.0465	0.0795583	0.190033	0.382822	0.832138	0.790622
YAL043C	PTA1	1.02867	0.1793	0.353513	0.370168	0.819455	1.24966
Purine metabolism
YCL050C	APA1	1.09022	1899.6	741.99	4.0854	8.84024	11.7433
YIR029W	DAL2	1.00105	0.85487	6.82111	3.99243	2.5142	0.633836
Pyrimidine metabolism
YNR012W	URK1	1.16218	0.199645	0.225085	0.207265	0.90744	0.667681
Phenylalanine metabolism
YEL066W	HPA3	1.02278	10.3651	10.8331	3.50638	1.79099	0.817396
Porphyrin and chlorophyll metabolism
YAL039C	CYC3	1.05378	6.48041	10.5453	2.64445	2.34451	1.47663
Cysteine and methionine metabolism
YEL038W	UTR4	1.01288	47.7328	27.252	4.51233	4.7805	2.41706
N-Glycan biosynthesis
YGR036C	CAX4	1.04052	0.703052	0.333463	4.88172	3.4847	1.83617
Various types of N-glycan biosynthesis
YJL183W	MNN11	1.07684	0.433567	1.25587	2.67421	3.80919	4.1979
Protein processing in endoplasmic reticulum
YBR101C	FES1	1.01968	3395.47	1590.14	7.30915	13.4793	15.8071
YHR079C	IRE1	1.02708	0.0973442	0.150332	0.486679	0.388773	0.785701
YJL034W	KAR2	1.03253	1343.35	523.983	4.52544	7.95294	17.1903
YPL240C	HSP82	1.0904	1070.44	585.857	5.32461	7.15408	12.5844
YDR171W	HSP42	1.11242	408.89	220.738	4.00058	2.45093	2.15462
YML130C	ERO1	1.03067	37658.5	17841.8	8.97401	22.9422	77.7269
Mismatch repair
YNL082W	PMS1	1.22911	0.139286	0.234354	0.247997	0.490832	1.38344
Protein processing in endoplasmic reticulum; Spliceosome; Longevity regulating pathway - multiple species; Endocytosis
YER103W	SSA4	1.03835	4201.67	1118.32	20.4799	19.0747	24.8168
Spliceosome
YKL173W	SNU114	1.0143	0.0392814	0.083789	0.415391	0.304914	0.308363
Endocytosis
YEL022W	GEA2	1.08738	0.137519	0.178874	0.280336	0.938471	2.44334
mRNA surveillance pathway
YBR143C	SUP45	1.0465	0.0795583	0.190033	0.382822	0.832138	0.790622
Ribosome biogenesis in eukaryotes
YLR222C	UTP13	1.18228	0.0499808	0.0600651	0.120991	0.494514	0.640077
YDR324C	UTP4	1.08099	0.171072	0.209875	0.265242	0.673353	0.799596
YLR409C	UTP21	1.20203	0.0725737	0.181721	0.172739	0.833789	1.29329
YMR093W	UTP15	1.01412	0.329951	0.566156	0.454638	0.917089	1.80976
YGL099W	LSG1	1.09166	0.167525	0.171469	0.330646	1.04646	1.14032
YJR002W	MPP10	1.13127	0.246876	0.205613	0.298782	0.905354	0.710139
YPL043W	NOP4	1.13445	0.234109	0.19052	0.215117	0.777115	0.761833
YER006W	NUG1	1.16099	0.109305	0.159564	0.216641	0.830495	0.606516
YGR128C	UTP8	1.12473	0.0529999	0.182718	0.177214	0.535739	0.804587
YCR057C	PWP2	1.15532	0.201238	0.222928	0.190696	0.871406	0.89295
YLR129W	DIP2	1.14639	0.0580362	0.181967	0.149779	0.473166	0.66878
YML093W	UTP14	1.27275	0.0573819	0.0719099	0.103028	0.406912	0.377272
Ribosome
YJL063C	MRPL8	1.00698	18.4588	9.13726	2.56577	2.74892	2.54744
YLR009W	RLP24	1.12944	0.234077	0.0926239	0.333663	0.658764	0.47748
YMR230W	RPS10B	1.04052	5.94366	1.96535	0.298755	0.525787	0.457032
YLR061W	RPL22A	1.53967	184.68	6.84981	24.8848	5.0234	0.0429357
YKL003C	MRP17	1.00395	7.73076	7.04001	2.09549	1.49103	1.14709
YNR036C	MRPS12	1.01177	5.83658	6.9812	2.56765	1.21268	0.807563
YNL185C	MRPL19	1.0132	15.5553	12.8581	2.35167	2.38034	1.86423
RNA polymerase
YOR207C	RET1	1.02569	0.0494979	0.085263	0.350288	0.564952	0.738339
YPR010C	RPA135	1.14219	0.325889	0.396318	0.298828	1.25659	1.13763
RNA transport
YDL116W	NUP84	1.04107	0.103388	0.0987366	0.161937	0.335389	0.512063
YOR260W	GCD1	1.00021	0.544999	0.730578	0.525585	1.85071	2.11262
YJR042W	NUP85	1.04013	0.0266198	0.0600286	0.413334	0.562257	0.658355
YDR211W	GCD6	1.0515	0.540085	0.651384	0.364193	1.42929	2.3016
YMR260C	TIF11	1.09607	0.293401	0.181425	0.287803	0.881355	0.5736
YAL035W	FUN12	1.033	0.264051	0.298021	0.405163	0.864417	0.940192
YGR162W	TIF4631	1.11238	0.1163	0.0808146	0.267473	0.705715	0.783233
YMR309C	NIP1	1.0105	0.0872504	0.175738	0.30582	0.604256	0.862262
YIL149C	MLP2	1.02337	0.0422644	0.13694	0.315423	0.255132	0.357473
YBR079C	RPG1	1.09997	0.0994905	0.18974	0.1702	0.513645	0.602651
YKR082W	NUP133	1.07369	0.0465702	0.0538437	0.229217	0.405024	0.473892
Basal transcription factors
YCR042C	TAF2	1.01261	0.147721	0.304875	0.509431	0.704283	0.909439
SNARE interactions in vesicular transport
YAL030W	SNC1	1.0172	2.719	2.86366	1.99688	1.05844	0.505384
Others
YDR296W	MHR1	1.00417	8.83677	10.3335	2.44273	2.21808	1.55367
YNL061W	NOP2	1.13736	0.276344	0.181517	0.296659	0.798502	0.774537
YOR020C	HSP10	1.01487	559.796	274.167	2.28561	3.67271	2.95814
YPL174C	NIP100	1.08946	0.086161	0.146833	0.356044	0.587123	0.855792
YEL055C	POL5	1.06511	0.281135	0.379664	0.394509	1.26182	1.65061
YNL070W	TOM7	1.00102	3.72546	3.63844	1.98019	1.41094	1.19447
YLL008W	DRS1	1.16941	0.254756	0.124753	0.27599	1.1149	1.01526
YFR017C	IGD1	1.02068	17.8516	48.8311	2.46863	1.71604	1.40116
YJL127C	SPT10	1.12594	0.082848	0.099264	0.328632	0.409076	0.587476
YGL155W	CDC43	1.08707	0.133926	0.107796	0.37268	0.536947	0.575815
YDR453C	TSA2	1.37178	7.47103	25.471	4.52471	0.755905	0.174231
YPR052C	NHP6A	1.02234	6.72127	11.0362	2.72702	1.22163	0.627614
YPR157W	TDA6	1.06965	38.9014	216.333	3.42485	0.769002	2.4904
YLR037C	PAU23	1.00931	3.95357	6.092	2.06467	1.24967	0.734057
YGL171W	ROK1	1.23596	0.0398577	0.0653537	0.251436	0.673595	0.366595
YGL111W	NSA1	1.14308	0.290489	0.152307	0.308088	0.875244	0.759554
YDL060W	TSR1	1.13096	0.0805364	0.130621	0.32537	0.612902	0.623793
YIL115C	NUP159	1.00528	0.0304462	0.0856729	0.580419	0.480022	0.548106
YBR295W	PCA1	1.04241	0.197582	0.374751	0.428872	0.835321	1.69957
YBR142W	MAK5	1.17023	0.171618	0.207761	0.292258	0.808079	0.585712
YDL225W	SHS1	1.08268	0.284499	0.258995	0.386721	0.656101	1.16626
YBR245C	ISW1	1.04325	0.136386	0.277791	0.436814	0.46908	0.857622
YJR116W	TDA4	1.01334	59.4783	23.4699	4.01921	2.52156	2.01916
YBR156C	SLI15	1.1195	3.64404	15.3358	0.342609	0.4366	1.611
YGL157W	ARI1	1.03004	13.5221	33.1898	0.351534	0.580058	2.42193
YKR024C	DBP7	1.13138	0.0926214	0.120629	0.341782	0.839585	0.873603
YLR383W	SMC6	1.13288	0.146824	0.321626	0.262897	0.532468	1.5927
YIL127C	RRT14	1.17189	0.396948	0.190888	0.217372	1.26855	1.0376
YDR060W	MAK21	1.12123	0.126237	0.200267	0.236032	0.790691	0.854639
YML132W	COS3	1.02254	4.43158	8.95575	0.396922	0.201816	0.374379
YOR255W	OSW1	1.19099	1.7876	0.223604	11.6633	36.7771	17.7237
YKL014C	URB1	1.11159	0.0819929	0.071268	0.266629	1.48315	1.52106
YLR178C	TFS1	1.19841	4.27585	10.5522	3.99314	0.929592	0.232604
YHR126C	ANS1	1.24745	1.3668	0.364705	0.158417	41.1835	183.642
YPL196W	OXR1	1.04782	7.27687	7.25046	2.55115	0.540276	0.179347
YNL218W	MGS1	1.00417	0.242423	0.252393	0.42358	0.722953	1.03218
YOR264W	DSE3	1.01062	3.58107	7.29916	3.15232	0.845106	0.435565
YHR083W	SAM35	1.01606	35.4388	80.9686	3.20396	5.02902	2.95348
YIL091C	UTP25	1.10301	0.161871	0.163056	0.29116	0.86695	1.03275
YDR281C	PHM6	1.2205	2.42819	1.18889	6.39968	16.3179	12.0293
YNL066W	SUN4	1.10769	18.3638	26.6356	3.74857	1.87375	3.55762
YAL036C	RBG1	1.05934	0.116594	0.160762	0.3669	0.980542	0.640173
YCL057C-A	MOS1	1.01451	8.40993	15.8038	2.30798	1.8337	0.899173
YDL112W	TRM3	1.08986	0.229025	0.231874	0.32162	1.01737	1.36395
YDR259C	YAP6	1.0558	1.94135	4.61349	0.366618	0.234137	0.494627
YLR136C	TIS11	1.19734	0.0113088	0.00385502	0.249742	0.0565302	0.136423
YGL220W	FRA2	1.00122	13.3842	6.09883	2.1186	1.86865	0.904926
YDR511W	ACN9	1.01704	5.77806	8.82304	2.9384	2.56692	1.52529
YHR052W	CIC1	1.15909	2.81923	10.5632	0.298109	0.6982	0.717544
YDR190C	RVB1	1.04714	0.200588	0.174701	0.364607	0.603959	0.6265
YOR060C	SLD7	1.00237	0.0427529	0.0524418	0.5441	0.381356	0.403268
YOL108C	INO4	1.01456	9.71377	6.44108	2.33037	2.12125	1.08374
YOR285W	RDL1	1.00113	3.58832	5.68003	2.04759	1.12201	0.459966
YLR449W	FPR4	1.12568	0.0734586	0.0952106	0.276002	0.793409	0.372859
YDL153C	SAS10	1.20728	0.146301	0.114728	0.216064	0.705181	0.552044
YPL274W	SAM3	1.12616	31.7641	17.3176	3.2109	2.09356	0.553617
YEL070W	DSF1	1.12684	3.39049	2.15561	13.8881	14.2019	13.4386
YDR291W	HRQ1	1.02482	0.282338	0.254255	0.466426	0.887036	1.09999
YOR204W	DED1	1.00244	1267.3	1308.75	5.03125	9.30264	16.7833
YLL028W	TPO1	1.00679	349.592	313.405	4.42557	8.71716	20.0085
YPL158C	AIM44	1.00932	3.66128	4.36987	2.68125	0.814179	0.852859
YPL012W	RRP12	1.0624	0.129305	0.265284	0.324117	0.864353	1.17652
YOL145C	CTR9	1.11249	0.0502983	0.0801657	0.275589	0.465387	0.486472
YGR174C	CBP4	1.06009	3.92609	6.3855	2.95268	1.04529	0.493903
YJL208C	NUC1	1.14342	0.517801	0.519813	4.26282	7.40456	5.25361
YDR055W	PST1	1.29779	0.0797747	0.0983415	0.145311	0.237152	0.308769
YJL197W	UBP12	1.00103	0.115882	0.231696	0.458952	0.490847	0.720507
YNL078W	NIS1	1.05399	43.1246	265.732	5.42778	3.52728	3.52883
YLL011W	SOF1	1.11544	0.198743	0.131496	0.263756	0.797974	0.734938
YMR014W	BUD22	1.17565	0.230101	0.165821	0.204439	0.667068	0.675872
YOR046C	DBP5	1.02316	0.115673	0.16746	0.351347	0.654348	0.707458
YLR083C	EMP70	1.06118	0.101818	0.243878	0.311478	0.783849	1.25238
YMR312W	ELP6	1.13198	0.075864	0.08119	0.252605	0.435906	0.241917
YDR039C	ENA2	1.05335	5.93489	20.6159	0.330488	0.804331	3.41614
YGL246C	RAI1	1.05342	0.0939341	0.119746	0.330324	0.558711	0.534735
YIL128W	MET18	1.02534	0.082236	0.0992802	0.401495	0.62036	1.12415
YLL027W	ISA1	1.03561	15.2635	35.6978	2.50184	1.93094	1.75997
YNL292W	PUS4	1.13486	0.127301	0.0770023	0.209244	0.458266	0.294594
YEL039C	CYC7	1.01591	40.0182	20.1164	15.6163	6.36049	3.29801
YER058W	PET117	1.12533	13.4228	20.7909	4.32677	2.15421	1.74696
YPL056C	LCL1	1.0422	39.1456	51.9363	3.83927	2.45731	1.93174
YIL119C	RPI1	1.11525	2.5339	1.76108	0.239645	0.139627	0.145086
YKL053C-A	MDM35	1.0001	13.2381	13.0147	2.1437	1.76428	1.58437
YHR066W	SSF1	1.09457	0.151455	0.129281	0.271817	1.03135	0.766164
YMR268C	PRP24	1.09945	0.0676855	0.0431158	0.275064	0.249015	0.214431
YLR276C	DBP9	1.07503	0.0750886	0.0888247	0.262279	0.550772	0.586321
YOR028C	CIN5	1.04572	0.016339	0.0426359	0.271515	0.63175	1.71098
YCL054W	SPB1	1.16182	0.0543364	0.106734	0.201569	0.435873	0.387344
YMR308C	PSE1	1.04268	0.182929	0.463704	0.31421	1.02403	1.58134
YDR031W	MIC14	1.01066	4.06297	3.48321	2.66957	0.978836	0.474338
YML120C	NDI1	1.05805	0.686226	0.551238	4.3936	2.58991	1.20159
YMR229C	RRP5	1.22696	0.182407	0.309387	0.173517	0.891841	1.34366
YNL063W	MTQ1	1.02767	104.262	50.6293	3.41832	5.21982	5.75877
YOR168W	GLN4	1.03161	0.0397442	0.0726866	0.354333	0.387896	0.370953
YDL148C	NOP14	1.28771	0.0507235	0.0688828	0.125406	0.663831	0.736354
YDR528W	HLR1	1.00002	214.446	185.36	5.05041	10.3311	18.748
YNR075W	COS10	1.05023	137.281	132.811	8.16851	0.689711	0.65235
YJL189W	RPL39	1.61368	74953.6	3154.68	477.176	40.7545	3.00114
YBR158W	AMN1	1.03515	51.9791	48.3102	3.03348	1.97365	4.50678
YIR021W	MRS1	1.00158	21.8471	83.1653	4.49296	3.88578	4.95969
YOR247W	SRL1	1.42917	18.8324	1.57627	0.0850084	0.0183229	0.0633316
YLR158C	ASP3-3	1.00491	19.7981	14.8395	3.26946	2.80497	1.12503
YLR205C	HMX1	1.0735	0.875113	0.343694	11.7628	14.7164	6.39528
YNL065W	AQR1	1.17809	6383.63	417.803	5.8159	20.0425	12.1905
YKL096W	CWP1	1.2682	0.136708	0.0515369	0.111678	0.793885	0.942408
YDR276C	PMP3	1.04605	10.1998	6.52735	3.31731	1.05069	0.55439
YFR011C	AIM13	1.01111	0.265117	0.21667	3.18708	1.84224	0.810045
YLR023C	IZH3	1.0251	1211.02	292.608	6.74105	11.6994	16.447
YLR375W	STP3	1.00019	14.2616	9.50479	2.54953	1.38382	1.24865
YJL062W-A	COA3	1.00456	31.7946	31.9315	2.37393	2.29015	1.80493
YBL030C	PET9	1.03607	2.24345	0.733029	6.28072	7.67152	3.36174
YOR298C-A	MBF1	1.12639	523.317	286.221	4.68633	6.11893	4.09095
YFL016C	MDJ1	1.07385	2053.93	1343.18	4.83571	10.7089	17.8621
YKL086W	SRX1	1.14117	2.024	1.25497	4.6806	7.10247	3.76231
YMR283C	RIT1	1.01047	0.143928	0.117654	0.366753	0.639571	0.634394
YJL010C	NOP9	1.09801	0.0693997	0.101486	0.204691	0.60492	0.663734
YJL207C	LAA1	1.0141	0.133695	0.193841	0.371842	0.500717	0.830377
YCL005W-A	VMA9	1.02497	2.5435	5.99763	0.29273	0.419743	0.491674
YDR299W	BFR2	1.14011	0.131073	0.208743	0.176074	0.72374	0.665815
YGR211W	ZPR1	1.01894	5951.19	2705.39	22.3619	36.0483	48.5075
YJL061W	NUP82	1.11988	0.0564289	0.0617226	0.188695	0.267975	0.28897
YGR055W	MUP1	1.01371	3.81779	0.728741	6.39759	12.203	10.8931
YER067W	RGI1	1.04735	17.6617	14.682	14.1108	0.590605	0.208952
YBR037C	SCO1	1.01625	8.82511	10.6427	3.12959	2.17492	1.45397
YBL024W	NCL1	1.08596	0.0705731	0.176503	0.180751	0.541973	0.780115
YPR158W	CUR1	1.04251	2191.33	5124.28	5.25791	6.05496	10.8812
YMR128W	ECM16	1.2821	0.0400519	0.0448221	0.0955154	0.409708	0.387663
YLR218C	COA4	1.17133	51.8417	30.3334	6.17413	3.41131	4.47861
YPL005W	AEP3	1.00578	2592.73	977.46	10.0076	18.6155	18.6106
YAR014C	BUD14	1.05982	0.084381	0.210316	0.227825	0.489994	0.83453
YBR009C	HHF1	1.11124	5.75542	5.94114	5.82747	2.40428	1.76013
YBR105C	VID24	1.03399	2816.95	3139.11	10.2316	14.8905	28.0484
YLR384C	IKI3	1.04815	0.184042	0.209288	0.237188	0.761287	0.956784
YPL134C	ODC1	1.02128	0.38889	0.578086	5.39926	6.66375	2.86912
YAL067C	SEO1	1.02836	0.0597601	0.0634338	4.61605	2.77201	1.01471
YJL080C	SCP160	1.11829	0.0856	0.10335	0.138095	0.328218	0.962574
YGL028C	SCW11	1.03783	3.31881	10.1033	4.38753	1.00699	1.2462
YGR142W	BTN2	1.06302	6085.37	2622.56	39.8617	34.9975	47.9199
YNR067C	DSE4	1.03383	6.31654	24.7877	4.10127	0.63996	0.64167
YLR437C	DIF1	1.02118	59.5912	73.0019	5.18024	5.83017	5.33928
YLR168C	UPS2	1.03275	2711	410.808	14.4676	43.1181	34.9524
YHL036W	MUP3	1.03389	704.479	103.782	7.84491	11.0653	10.6125
YNL327W	EGT2	1.98572	11.5909	24.7746	6.12056	1.23368	2.30343
YNR067C	DSE4	1.03383	6.31654	24.7877	4.10127	0.63996	0.64167
YHR143W	DSE2	1.04622	29.2944	161.924	12.7102	2.62819	3.9357
YLR160C	ASP3-4	1.04681	46.2422	19.4103	6.29949	4.57683	1.3429
Unknown
YJL107C	−	1.20641	0.0822018	0.0723916	0.041001	0.74894	13.0969
YJL144W	−	1.00812	831.344	455.576	4.88496	12.5541	7.53415
YMR007W	−	1.01742	2.97217	14.7788	0.228747	0.50375	1.26498
YOR268C	−	1.09021	2336.87	783.658	48.667	199.603	159.412
YOR050C	−	1.00108	27.5758	159.45	5.03279	4.51769	5.02682
novel.58	−	1.00107	3381.11	9848.43	5.11016	10.5661	25.8957
YLR413W	−	1.01636	0.1791	0.307746	24.8966	1.23213	1.77644
YPL014W	−	1.15663	9.87964	5.70437	8.73524	1.2232	1.07917
YDR246W-A	−	1.04998	83.3834	29.6348	6.39279	7.58604	3.84021
snR18	−	1.06668	2243.25	1231.17	8.25107	20.9111	25.0545
novel.99	−	1.12845	0.491889	0.815723	7.89823	5.3688	4.40046
YDR183C-A	−	1.18644	23.0238	66.9617	0.0825369	1.60562	3.21505
YCR013C	−	1.29343	9.58731	10.7907	0.131283	0.303345	0.436653
YGR169C-A	−	1.00802	0.59333	0.375232	2.64268	2.69102	1.51051
YGR210C	−	1.03724	1779.5	1571.68	8.96275	17.3813	28.1824
YLL066C	−	1.00886	0.0380304	0.226299	0.388305	0.343927	1.31464
YMR252C	−	1.01608	61.9656	78.2892	7.83456	9.24633	7.03558
YDR215C	−	1.0067	678.319	1727.64	19.948	7.02897	11.6347
YKL068W-A	−	1.12206	156.369	54.823	3.97746	7.15343	14.412
YCL049C	−	1.01307	52.9536	51.3176	5.17518	4.21328	3.18301
YBR126W-B	−	1.0152	7.75392	5.56758	0.246974	0.156543	0.283187
YPR170W-B	−	1.03504	4.96548	5.41207	0.268041	1.03258	0.822748
YDR115W	−	1.00143	9.70932	8.28136	2.67697	1.84446	1.63876
snR128	−	1.05104	1170.04	4209.41	21.9402	87.4691	134.741
YOL098C	−	1.00874	0.0778701	0.185638	0.410462	0.826511	0.680945
RPR1	−	1.18738	1955.65	8606.86	6.89738	7.33966	28.4549
YBR051W	−	1.31424	1082.15	12729.8	11.1888	17.0439	31.1002
YMR244W	−	1.43332	28070.6	23071.7	0.122481	114.085	195.127
YMR245W	−	1.09589	395.183	104.93	7.71238	2.76961	3.17214
tK(CUU)G1	−	3	17402.7	181883	441.544	248.008	452.532
YOR072W-A	−	1.45847	5430.93	2398.11	9.63552	41.4867	122.141
novel.105	−	1.03707	1786.18	1450.15	7.69129	14.8207	21.8199
YER088C-A	−	1.05392	68.8972	165.787	3.56199	3.88991	2.39274
YKL153W	−	1.4935	4.38505	10.114	0.101214	0.195707	0.267082
YNR073C	−	1.09644	0.360986	0.928664	12.9843	14.6781	9.51225
YGR137W	−	1.03497	4.55467	7.41457	0.373988	0.41292	0.47596
YKR075C	−	1.0218	3509.26	5621	2.36594	20.4521	73.6077
YOR376W	−	1.23595	15.7274	47.8793	4.88628	4.60894	3.30339
YGL165C	−	1.04704	14.9078	23.8014	0.333035	0.369651	0.474896
YNL134C	−	1.00353	6.12396	7.65159	3.50911	2.56796	0.791717
YPR064W	−	1.08824	924.463	97.0845	5.28416	7.5653	12.0334
snR35	−	1.15129	614.856	240.219	9.00117	5.0727	14.9048
YGR122C-A	−	1.00584	15.2628	13.3484	0.390658	0.137276	0.202253
novel.41	−	1.13323	397.809	683.185	3.36551	3.10034	10.5685
YJR114W	−	1.0188	0.278493	0.804505	4.78811	8.53972	3.86603
YER160C	−	1.06111	6.40784	3.08445	0.302609	0.381194	0.38702
YML037C	−	1.15699	0.0284965	0.046772	0.254653	0.261956	0.294254
YNL247W	−	1.07553	0.0755487	0.0512404	0.295112	0.777503	0.548388
YML100W-A	−	1.17802	52.8228	110.259	4.25768	3.28442	7.83006
YLR177W	−	1.00158	8.57252	8.82783	3.0375	1.53421	1.37916
YIL047C-A	−	1.16433	36.3975	204.881	0.186535	0.772187	2.53765
YDR381C-A	−	1.01744	7.21928	5.79017	2.19675	0.789226	0.418927
YNL046W	−	1.0075	8.19981	13.7876	2.10735	0.909394	0.628088
YLR179C	−	1.14856	31.9817	34.4454	3.63989	2.39094	2.25008
YLR361C-A	−	1.01336	4.90486	3.21167	2.20819	1.51329	0.87804
TLC1	−	1.05497	228.978	434.083	2.56606	4.4433	15.7038
snR34	−	1.06077	203.975	52.0103	5.12411	3.26911	5.10687
YCR023C	−	1.00422	3.2038	3.92143	2.34688	0.608081	0.491
YHL008C	−	1.00776	256.544	99.8695	2.27747	2.39193	3.96384
YLR278C	−	1.04826	25.2893	17.0606	0.449588	1.25997	2.10592
YGR122W	−	1.02428	0.0234846	0.0187611	0.40738	0.235882	0.684896

## Sheet: Table S6
Table S6. The information of candidate different expressed genes in yeast samples
Gene ID	Gene name							log2FC
		CK 2d	CK 8d	CK 17d	BTAE 2d	BTAE 8d	BTAE 17d	BTAE vs CK 2d	BTAE vs CK 8d	BTAE vs CK 17d
Longevity regulating pathway-related genes
YOR101W	RAS1	42.2052	115.109	30.3174	49.7428	82.9276	63.8292	0.206512	-0.460903	1.10218
YLL024C	SSA2	94.9892	2056.21	612.797	161.505	171.295	230.291	0.75346	-3.57562	-1.38102
YBL075C	SSA3	645.111	4271.13	3234.42	675.224	821.07	785.681	0.0513925	-2.36993	-2.00724
YER103W	SSA4	218.336	11994.4	5878.62	858.609	933.581	931.036	1.95239	-3.67359	-2.62427
YDL041W	−	0	0	0	0.585496	0.258588	0.164016	4.56776	2.34181	2.01312
YDR258C	HSP78	229.165	4650.46	2264.29	324.9	327.867	461.137	0.487572	-3.8159	-2.26396
YLL026W	HSP104	728.741	6748.32	3516.58	921.448	756.749	951.191	0.329222	-3.1468	-1.85267
YGL037C	PNC1	849.726	2762.69	3039.33	1075.47	785.463	744.668	0.326112	-1.8069	-2.00181
YPL015C	HST2	141.59	253.334	219.542	154.276	124.753	133.956	0.104418	-1.01287	-0.68968
YOR025W	HST3	9.90524	50.9577	28.6606	18.5546	13.8488	15.088	0.880632	-1.87234	-0.900471
YDR191W	HST4	4.76307	8.10312	5.88031	8.18918	9.20822	8.97123	0.763255	0.194172	0.62607
YHR186C	KOG1	19.0292	6.83308	8.54044	14.6073	16.0934	18.2612	-0.408371	1.24683	1.11958
YKL203C	TOR2	13.4887	8.4336	11.8087	10.7385	12.5879	13.5805	-0.355504	0.58877	0.226168
YHR205W	SCH9	167.6	107.301	140.003	215.827	237.374	212.297	0.333966	1.1577	0.628995
YNL330C	RPD3	108.228	64.6463	58.6136	112.393	100.138	86.2914	0.0326055	0.640845	0.582774
YMR037C	MSN2	52.9542	107.978	74.9913	56.965	60.517	90.221	0.0831857	-0.825127	0.292607
YPL149W	ATG5	101.737	60.7251	50.5022	97.4182	88.3507	86.5225	-0.0766008	0.549946	0.801243
YDR256C	CTA1	596.132	149.389	824.388	490.009	554.29	607.457	-0.317055	1.8992	-0.414011
YGR088W	CTT1	1828.08	133.465	277.366	1160.04	800.907	492.497	-0.663526	2.59145	0.856434
YJR104C	SOD1	2480.04	5148.63	6036.7	5861.41	8113.53	3965.28	1.22223	0.664501	-0.580621
YHR008C	SOD2	960.809	951.418	1201.91	1524.35	1017.01	530.206	0.653023	0.103837	-1.15917
Aging-related genes
YNL123W	NMA111	12.9638	102.017	43.2986	13.4613	28.7437	29.0226	0.031401	-1.81678	-0.388145
YNR074C	AIF1	16.5593	28.2961	36.4365	16.8382	19.9699	18.5808	0.00670344	-0.492479	-1.02493
YOR197W	MCA1	190.651	144.649	104.714	170.465	106.951	108.67	-0.177791	-0.425994	-0.094129
YDR277C	MTH1	69.3103	2173.56	1307.05	121.33	200.33	283.687	0.786776	-3.42704	-2.17124
